# Supplementary material for: Structure of the human ATAD2 AAA+ histone chaperone reveals mechanism of regulation and inter-subunit communication
Source: Commun Biol. 2023 Sep 28;6:993. doi: 10.1038/s42003-023-05373-1 (PMC10539301; doi:10.1038/s42003-023-05373-1)
Supplement: Supplementary file 8 — Supplementary Data file 1 [file 42003_2023_5373_MOESM8_ESM.xls]

Rank	Id	Protein1	Protein2	Type	XLType	Spectrum	AbsPos1	AbsPos2	deltaAA	Annotation	Mr	Mz	z	Error_rel[ppm]	nseen	MatchOdds	Xcorrx	Xcorrb	TIC	TicA	TicB	WTIC	intsum	deltaS	ld-Score	FDR	comment
1	DKIACNGDASSSQIIHISDENEGK-KTTACTELR-a2-b1	ATAD2	ATAD2	xlink	intra-protein xl	ATAD2.32734.32734.5_ATAD2.32588.32588.5	897	887	10	-	3803.779	761.764	5	-3.9	4	6.8	0.11	0.7	0.49	0.37	0.12	0.09	1258	0.15	52.23	-
1	SQVEQQQLITVEKALAILSQPTPSLVVDHER-KISQAK-a13-b1	ATAD2	ATAD2	xlink	intra-protein xl	ATAD2.44787.44787.5_ATAD2.44779.44779.5	944	812	132	-	4267.349	854.478	5	1.4	1	6.4	0.01	0.85	0.47	0.42	0.05	0.07	952	0.21	48.81	-
1	SQVEQQQLITVEKALAILSQPTPSLVVDHER-KTTACTELR-a13-b1	ATAD2	ATAD2	xlink	intra-protein xl	ATAD2.44906.44906.5_ATAD2.44905.44905.5	944	887	57	-	4672.488	935.505	5	2.8	1	6.27	0.01	0.73	0.53	0.42	0.1	0.09	1088	0	48.72	-
1	EILKIHTR-LKNLLK-a4-b2	ATAD2	ATAD2	xlink	intra-protein xl	ATAD2.36365.36365.4_ATAD2.36229.36229.4	239	964	725	-	1874.167	469.55	4	-2.5	1	10.79	0.35	0.66	0.31	0.2	0.12	0.06	647	0.41	48.64	-
1	RSQVEQQQLITVEKALAILSQPTPSLVVDHER-LAIDKR-a14-b5	ATAD2	ATAD2	xlink	intra-protein xl	ATAD2.44527.44527.5_ATAD2.44526.44526.5	944	634	310	-	4464.481	893.904	5	2.3	1	6.69	0.19	0.75	0.46	0.44	0.02	0.06	991	0	48.22	-
1	DKIACNGDASSSQIIHISDENEGK-LAIDKR-a2-b5	ATAD2	ATAD2	xlink	intra-protein xl	ATAD2.36634.36634.5_ATAD2.36510.36510.5	897	634	263	-	3439.688	688.945	5	-0.3	2	8.01	0.18	0.75	0.44	0.36	0.08	0.08	805	0	47.59	-
1	LKTPSTPVACSTPAQLK-KTTACTELR-a2-b1	ATAD2	ATAD2	xlink	intra-protein xl	ATAD2.32042.32042.4_ATAD2.31938.31938.4	778	887	109	-	3014.575	754.652	4	-0.8	1	9.07	0.19	0.48	0.4	0.31	0.09	0.07	950	0.39	46.5	-
1	DYGEIFNVQLPDKEER-TKFFEDLILK-a13-b2	ATAD2	ATAD2	xlink	intra-protein xl	ATAD2.45158.45158.3_ATAD2.45144.45144.3	556	561	5	-	3341.697	1114.907	3	-2.9	1	8.83	0.37	0.61	0.43	0.39	0.04	0.07	781	0	46.32	-
1	DKIACNGDASSSQIIHISDENEGK-KISQAK-a2-b1	ATAD2	ATAD2	xlink	intra-protein xl	ATAD2.29473.29473.5_ATAD2.29370.29370.5	897	812	85	-	3398.66	680.74	5	-0.6	2	7.38	0.13	0.68	0.4	0.35	0.05	0.06	893	0	46.27	-
1	TPSTPVACSTPAQLKR-KTTACTELR-a15-b1	ATAD2	ATAD2	xlink	intra-protein xl	ATAD2.30613.30613.4_ATAD2.30487.30487.4	793	887	94	-	2929.491	733.38	4	-3.2	1	9.25	0.34	0.46	0.49	0.31	0.18	0.09	903	0	46.23	-
1	RSDPEQNEKLK-KISQAK-a9-b1	ATAD2	ATAD2	xlink	intra-protein xl	ATAD2.13230.13230.4_ATAD2.13095.13095.4	776	812	36	-	2154.155	539.547	4	-4.1	3	9.24	0.3	0.62	0.47	0.3	0.17	0.09	714	0.6	46.14	-
1	QQNASESKLELR-KISQAK-a8-b1	ATAD2	ATAD2	xlink	intra-protein xl	ATAD2.24181.24181.4_ATAD2.24059.24059.4	866	812	54	-	2213.196	554.307	4	-2.5	2	9.01	0.36	0.57	0.38	0.27	0.11	0.07	759	0.25	45.41	-
1	AKDNFNFLHLNR-EILKIHTR-a2-b4	ATAD2	ATAD2	xlink	intra-protein xl	ATAD2.39516.39516.5_ATAD2.39491.39491.5	402	239	163	-	2634.435	527.895	5	-1.6	1	7.37	0.04	0.71	0.38	0.28	0.1	0.06	818	0	45.28	-
1	DKIACNGDASSSQIIHISDENEGK-TPSTPVACSTPAQLKR-a2-b15	ATAD2	ATAD2	xlink	intra-protein xl	ATAD2.37725.37725.5_ATAD2.37666.37666.5	897	793	104	-	4438.157	888.639	5	4.2	1	7.26	0.17	0.56	0.34	0.29	0.06	0.06	959	0	44.59	-
1	EFLFSLPDKEAR-KGADCLSK-a9-b1	ATAD2	ATAD2	xlink	intra-protein xl	ATAD2.40812.40812.4_ATAD2.40792.40792.4	231	127	104	-	2466.243	617.569	4	-1.4	1	8.63	0.46	0.7	0.51	0.46	0.05	0.08	569	0.53	44.25	-
1	KKAVLQALEVLPVAPPPEPR-QAAKPPISK-a1-b4	ATAD2	ATAD2	xlink	intra-protein xl	ATAD2.41167.41167.5_ATAD2.41131.41131.5	579	573	6	-	3227.886	646.585	5	-4.7	2	8.95	0.17	0.6	0.44	0.38	0.06	0.07	688	0.86	44.02	-
1	SQVEQQQLITVEKALAILSQPTPSLVVDHER-EILKIHTR-a13-b4	ATAD2	ATAD2	xlink	intra-protein xl	ATAD2.44885.44885.6_ATAD2.44866.44866.6	944	239	705	-	4602.553	768.1	6	3.1	1	6.4	0.04	0.69	0.44	0.38	0.06	0.07	863	0.19	43.83	-
1	TPSTPVACSTPAQLKR-KSNWYLGTIK-a15-b1	ATAD2	ATAD2	xlink	intra-protein xl	ATAD2.39322.39322.4_ATAD2.39260.39260.4	793	799	6	-	3059.602	765.908	4	-3	1	9.56	0.31	0.46	0.46	0.33	0.13	0.08	734	0.74	43.58	-
1	DKIACNGDASSSQIIHISDENEGK-KISQAK-a2-b1	ATAD2	ATAD2	xlink	intra-protein xl	ATAD2.29494.29494.5_ATAD2.29370.29370.5	897	812	85	-	3398.663	680.74	5	0.3	2	6.74	0.12	0.64	0.32	0.26	0.06	0.06	869	0	43.53	-
1	DKIACNGDASSSQIIHISDENEGK-LAIDKR-a2-b5	ATAD2	ATAD2	xlink	intra-protein xl	ATAD2.36634.36634.5_ATAD2.37370.37370.5	897	634	263	-	3439.688	688.945	5	-0.3	2	7.29	0.15	0.65	0.42	0.35	0.08	0.07	771	0	43.46	-
1	KAVLQALEVLPVAPPPEPR-EILKIHTR-a1-b4	ATAD2	ATAD2	xlink	intra-protein xl	ATAD2.42491.42491.5_ATAD2.42471.42471.5	580	239	341	-	3169.85	634.978	5	-3	1	8.98	0.3	0.44	0.52	0.47	0.05	0.08	801	0	43.29	-
1	KSNWYLGTIK-KTTACTELR-a1-b1	ATAD2	ATAD2	xlink	intra-protein xl	ATAD2.36071.36071.4_ATAD2.35963.35963.4	799	887	88	-	2425.273	607.326	4	2	2	8.14	0.14	0.6	0.4	0.18	0.22	0.07	725	0.63	43.25	-
1	KGADCLSKWVGESER-KGADCLSK-a8-b1	ATAD2	ATAD2	xlink	intra-protein xl	ATAD2.32485.32485.4_ATAD2.32357.32357.4	134	127	7	-	2736.323	685.089	4	0.7	1	9.42	0.31	0.66	0.47	0.35	0.12	0.08	479	0.55	43.08	-
1	EILKIHTR-LAIDKR-a4-b5	ATAD2	ATAD2	xlink	intra-protein xl	ATAD2.32545.32545.4_ATAD2.32398.32398.4	239	634	395	-	1861.109	466.285	4	-3.1	1	9.93	0.3	0.58	0.29	0.21	0.08	0.05	514	0	42.6	-
1	KKAVLQALEVLPVAPPPEPR-HRKDHDK-a1-b3	ATAD2	ATAD2	xlink	intra-protein xl	ATAD2.38799.38799.5_ATAD2.38779.38779.5	579	998	419	-	3223.815	645.771	5	-1.4	1	7.13	0.25	0.37	0.53	0.51	0.02	0.07	1040	0	42.25	-
1	EILKIHTR-KGADCLSK-a4-b1	ATAD2	ATAD2	xlink	intra-protein xl	ATAD2.26104.26104.4_ATAD2.25978.25978.4	239	127	112	-	2024.103	507.034	4	-2.7	1	8.89	0.22	0.66	0.38	0.2	0.19	0.07	508	0.4	42.25	-
1	IDLHKYLTVK-IDLHKYLTVK-a5-b5	ATAD2	ATAD2	xlink	intra-protein xl	ATAD2.41063.41063.5_ATAD2.41041.41041.5	672	672	0	-	2595.494	520.107	5	-3.9	1	11.49	0.27	0.35	0.32	0.16	0.16	0.06	589	0.82	42.22	-
1	KGADCLSK-KGADCLSK-a1-b1	ATAD2	ATAD2	xlink	intra-protein xl	ATAD2.18500.18500.4_ATAD2.18334.18334.4	127	127	0	-	1892.932	474.241	4	-0.8	4	9.96	0.22	0.72	0.43	0.21	0.21	0.08	306	0	42.02	-
1	DKIACNGDASSSQIIHISDENEGK-KTTACTELR-a2-b1	ATAD2	ATAD2	xlink	intra-protein xl	ATAD2.32734.32734.5_ATAD2.32726.32726.5	897	887	10	-	3803.779	761.764	5	-3.9	4	6.23	0.07	0.64	0.36	0.23	0.13	0.07	829	0.18	41.94	-
1	QQNASESKLELR-LKNLLK-a8-b2	ATAD2	ATAD2	xlink	intra-protein xl	ATAD2.38132.38132.4_ATAD2.38056.38056.4	866	964	98	-	2267.281	567.828	4	-1.7	1	9.88	0.36	0.41	0.34	0.26	0.08	0.06	640	0.43	41.33	-
1	KSNWYLGTIKK-KISQAK-a10-b1	ATAD2	ATAD2	xlink	intra-protein xl	ATAD2.29772.29772.4_ATAD2.29642.29642.4	808	812	4	-	2148.227	538.064	4	-1.8	2	9.03	0.31	0.54	0.36	0.23	0.13	0.07	576	0.61	41.25	-
1	GCLFYGPPGTGKTLVAR-KGADCLSK-a12-b1	ATAD2	ATAD2	xlink	intra-protein xl	ATAD2.38880.38880.4_ATAD2.38839.38839.4	103	127	24	-	2808.438	703.117	4	2.9	1	8.76	0.4	0.45	0.57	0.55	0.02	0.08	677	0	40.96	-
1	KTTACTELR-KGADCLSK-a1-b1	ATAD2	ATAD2	xlink	intra-protein xl	ATAD2.20101.20101.4_ATAD2.19982.19982.4	887	127	760	-	2094.035	524.517	4	-4.5	1	7.45	0.11	0.69	0.33	0.22	0.11	0.06	565	0	40.61	-
1	KEILKIHTR-LAIDKR-a5-b5	ATAD2	ATAD2	xlink	intra-protein xl	ATAD2.28486.28486.5_ATAD2.28323.28323.5	239	634	395	-	1989.207	398.849	5	-1.7	1	10.08	0.23	0.51	0.34	0.13	0.21	0.07	464	0	40.47	-
1	GADCLSKWVGESER-KTTACTELR-a7-b1	ATAD2	ATAD2	xlink	intra-protein xl	ATAD2.36530.36530.4_ATAD2.36447.36447.4	134	887	753	-	2809.346	703.344	4	3.2	1	7.07	0.18	0.8	0.45	0.28	0.16	0.08	446	0.7	40.39	-
1	KAVLQALEVLPVAPPPEPR-LAIDKR-a1-b5	ATAD2	ATAD2	xlink	intra-protein xl	ATAD2.43121.43121.4_ATAD2.43096.43096.4	580	634	54	-	2875.683	719.929	4	-2.4	1	8.53	0.35	0.44	0.56	0.54	0.01	0.07	682	0	40.28	-
1	AKDNFNFLHLNR-LKNLLK-a2-b2	ATAD2	ATAD2	xlink	intra-protein xl	ATAD2.40475.40475.5_ATAD2.40474.40474.5	402	964	562	-	2353.327	471.673	5	0.1	1	7.49	0.09	0.62	0.34	0.27	0.07	0.06	612	0.2	39.89	-
1	EFLFSLPDKEAR-FKIQPPR-a9-b2	ATAD2	ATAD2	xlink	intra-protein xl	ATAD2.42271.42271.4_ATAD2.42240.42240.4	231	86	145	-	2473.337	619.342	4	-0.2	1	8.48	0.37	0.41	0.5	0.38	0.12	0.08	671	0.51	39.46	-
1	KEILKIHTR-KGADCLSK-a5-b1	ATAD2	ATAD2	xlink	intra-protein xl	ATAD2.22140.22140.5_ATAD2.22015.22015.5	239	127	112	-	2152.202	431.448	5	-1.1	1	7.09	0.05	0.74	0.26	0.07	0.19	0.05	480	0	39.14	-
1	GCSSSKYAPSYYHVMPK-KTTACTELR-a6-b1	ATAD2	ATAD2	xlink	intra-protein xl	ATAD2.30634.30634.5_ATAD2.30488.30488.5	747	887	140	-	3177.486	636.505	5	-2.1	1	6.51	0.06	0.72	0.38	0.23	0.15	0.07	551	0	39.13	-
1	KAVLQALEVLPVAPPPEPR-KDHDKTSLIQK-a1-b1	ATAD2	ATAD2	xlink	intra-protein xl	ATAD2.41017.41017.5_ATAD2.41001.41001.5	580	998	418	-	3472.963	695.6	5	-0.8	1	7.63	0.23	0.33	0.47	0.44	0.03	0.07	856	0.99	39.05	-
1	IACNGDASSSQIIHISDENEGKEMCVLR-KTTACTELR-a22-b1	ATAD2	ATAD2	xlink	intra-protein xl	ATAD2.38461.38461.5_ATAD2.38440.38440.5	919	887	32	-	4349.024	870.813	5	-3.6	1	7.71	0.23	0.26	0.31	0.17	0.14	0.07	927	0	39.02	-
1	KISQAK-LKNLLK-a1-b2	ATAD2	ATAD2	xlink	intra-protein xl	ATAD2.24947.24947.4_ATAD2.24790.24790.4	812	964	152	-	1538.972	385.751	4	-2.5	1	8.63	0.25	0.69	0.27	0.17	0.1	0.05	321	0	38.68	-
1	KAVLQALEVLPVAPPPEPR-FKIQPPR-a1-b2	ATAD2	ATAD2	xlink	intra-protein xl	ATAD2.43273.43273.4_ATAD2.43250.43250.4	580	86	494	-	3045.778	762.452	4	1.3	1	8.98	0.38	0.43	0.56	0.47	0.09	0.09	541	0	38.66	-
1	GCLFYGPPGTGKTLVAR-FKIQPPR-a12-b2	ATAD2	ATAD2	xlink	intra-protein xl	ATAD2.40540.40540.4_ATAD2.40524.40524.4	103	86	17	-	2815.526	704.889	4	2	1	8.33	0.37	0.34	0.51	0.48	0.03	0.07	726	0	38.58	-
1	GCLFYGPPGTGKTLVAR-KTTACTELR-a12-b1	ATAD2	ATAD2	xlink	intra-protein xl	ATAD2.38969.38969.4_ATAD2.38928.38928.4	103	887	784	-	3009.53	753.39	4	-3.8	1	8.04	0.32	0.34	0.34	0.28	0.06	0.05	758	0	38.26	-
1	EFLFSLPDKEAR-KEILKIHTR-a9-b5	ATAD2	ATAD2	xlink	intra-protein xl	ATAD2.40370.40370.5_ATAD2.40317.40317.5	231	239	8	-	2725.505	546.109	5	-4.5	2	8.44	0.25	0.47	0.43	0.39	0.05	0.07	559	0.83	38.23	-
1	KGADCLSK-SSHKAK-a1-b4	ATAD2	ATAD2	xlink	intra-protein xl	ATAD2.07336.07336.4_ATAD2.07217.07217.4	127	400	273	-	1671.855	418.972	4	-3.5	1	8.15	0.18	0.63	0.3	0.26	0.04	0.05	401	0.86	37.76	-
1	KAVLQALEVLPVAPPPEPR-YLTVKDYLR-a1-b5	ATAD2	ATAD2	xlink	intra-protein xl	ATAD2.44731.44731.4_ATAD2.44715.44715.4	580	677	97	-	3330.896	833.732	4	0.2	2	8.73	0.34	0.48	0.51	0.48	0.03	0.07	464	0	37.67	-
1	AKDNFNFLHLNR-EFLFSLPDKEAR-a2-b9	ATAD2	ATAD2	xlink	intra-protein xl	ATAD2.43203.43203.5_ATAD2.43183.43183.5	402	231	171	-	3076.573	616.322	5	-1.3	1	6.92	0.2	0.56	0.41	0.14	0.27	0.07	581	0.65	37.57	-
1	SDPEQNEKLK-KGADCLSK-a8-b1	ATAD2	ATAD2	xlink	intra-protein xl	ATAD2.20293.20293.4_ATAD2.20167.20167.4	776	127	649	-	2202.08	551.528	4	-1.8	1	7.13	0.31	0.41	0.39	0.29	0.1	0.07	720	0	37.38	-
1	KSNWYLGTIK-KISQAK-a1-b1	ATAD2	ATAD2	xlink	intra-protein xl	ATAD2.32215.32215.4_ATAD2.32086.32086.4	799	812	13	-	2020.137	506.042	4	0.4	2	7.55	0.14	0.61	0.34	0.22	0.12	0.06	459	0.6	37.19	-
1	VFTKPVDPDEVPDYVTVIK-EFLFSLPDKEAR-a4-b9	ATAD2	ATAD2	xlink	intra-protein xl	ATAD2.44508.44508.4_ATAD2.44505.44505.4	641	231	410	-	3748.963	938.249	4	3.8	1	5.98	0.06	0.62	0.33	0.23	0.1	0.06	628	0.75	37.11	-
1	MKIGASLADVDPMQLDSSVR-GCLFYGPPGTGKTLVAR-a2-b12	ATAD2	ATAD2	xlink	intra-protein xl	ATAD2.43180.43180.4_ATAD2.43161.43161.4	36	103	67	-	4063.056	1016.772	4	-0.6	2	7.26	0.13	0.46	0.42	0.23	0.18	0.08	642	0	37.05	-
1	MKIGASLADVDPMQLDSSVR-ALANECSQGDKR-a2-b11	ATAD2	ATAD2	xlink	intra-protein xl	ATAD2.40811.40811.4_ATAD2.40798.40798.4	36	119	83	-	3617.747	905.445	4	-0.5	1	8.57	0.26	0.42	0.4	0.37	0.04	0.06	532	0.81	36.94	-
1	VFTKPVDPDEVPDYVTVIK-KTTACTELR-a4-b1	ATAD2	ATAD2	xlink	intra-protein xl	ATAD2.40873.40873.4_ATAD2.40853.40853.4	641	887	246	-	3376.744	845.194	4	-1.1	1	7.52	0.14	0.59	0.4	0.29	0.11	0.07	457	0.81	36.89	-
1	AKDNFNFLHLNR-TKFFEDLILK-a2-b2	ATAD2	ATAD2	xlink	intra-protein xl	ATAD2.43391.43391.5_ATAD2.43371.43371.5	402	561	159	-	2878.534	576.715	5	-1.4	1	7.07	0.07	0.8	0.35	0.2	0.15	0.06	257	0	36.5	-
1	MKIGASLADVDPMQLDSSVR-LAIDKR-a2-b5	ATAD2	ATAD2	xlink	intra-protein xl	ATAD2.41791.41791.4_ATAD2.41725.41725.4	36	634	598	-	2984.551	747.146	4	-5.5	1	7.49	0.26	0.4	0.43	0.42	0.01	0.05	663	0.97	36.45	-
1	KEILKIHTR-SSHKAK-a5-b4	ATAD2	ATAD2	xlink	intra-protein xl	ATAD2.11844.11844.5_ATAD2.11700.11700.5	239	400	161	-	1931.124	387.233	5	-4.2	1	9.27	0.13	0.5	0.35	0.22	0.14	0.06	349	0.8	36.41	-
1	KKAVLQALEVLPVAPPPEPR-QAAKPPISK-a1-b4	ATAD2	ATAD2	xlink	intra-protein xl	ATAD2.41167.41167.5_ATAD2.41185.41185.5	579	573	6	-	3227.886	646.585	5	-4.7	2	6.69	0.09	0.59	0.42	0.35	0.07	0.07	526	0.8	36.32	-
1	SNWYLGTIKK-KISQAK-a9-b1	ATAD2	ATAD2	xlink	intra-protein xl	ATAD2.34060.34060.4_ATAD2.33936.33936.4	808	812	4	-	2020.136	506.042	4	0	1	7.92	0.44	0.32	0.4	0.32	0.08	0.07	637	0.63	35.91	-
1	QQNASESKLELR-HRKDHDK-a8-b3	ATAD2	ATAD2	xlink	intra-protein xl	ATAD2.14247.14247.5_ATAD2.14122.14122.5	866	998	132	-	2474.253	495.858	5	-3.8	1	6.89	0.15	0.48	0.27	0.2	0.07	0.05	616	0	35.85	-
1	KAVLQALEVLPVAPPPEPR-VFTKPVDPDEVPDYVTVIK-a1-b4	ATAD2	ATAD2	xlink	intra-protein xl	ATAD2.45119.45119.4_ATAD2.45098.45098.4	580	641	61	-	4321.391	1081.356	4	1	1	7.41	0.1	0.58	0.43	0.26	0.17	0.08	407	0.34	35.45	-
1	SQVEQQQLITVEKALAILSQPTPSLVVDHER-HRKDHDK-a13-b3	ATAD2	ATAD2	xlink	intra-protein xl	ATAD2.43269.43269.6_ATAD2.43264.43264.6	944	998	54	-	4528.406	755.742	6	0.5	1	4.03	0.03	0.66	0.46	0.46	0	0.05	709	0	35.42	-
1	YLTVKDYLR-KISQAK-a5-b1	ATAD2	ATAD2	xlink	intra-protein xl	ATAD2.37465.37465.4_ATAD2.37329.37329.4	677	812	135	-	1981.124	496.289	4	-0.6	1	8.65	0.29	0.49	0.37	0.31	0.06	0.06	354	0.41	35.38	-
1	TPSTPVACSTPAQLKR-IDLHKYLTVK-a15-b5	ATAD2	ATAD2	xlink	intra-protein xl	ATAD2.39385.39385.5_ATAD2.39363.39363.5	793	672	121	-	3079.677	616.943	5	1.1	1	8.96	0.2	0.33	0.43	0.4	0.03	0.07	515	0.8	35.38	-
1	DKIACNGDASSSQIIHISDENEGK-KTTACTELR-a2-b1	ATAD2	ATAD2	xlink	intra-protein xl	ATAD2.33742.33742.5_ATAD2.32588.32588.5	897	887	10	-	3803.76	761.76	5	-8.9	4	6.92	0.11	0.52	0.25	0.18	0.07	0.05	524	0.16	34.99	-
1	KDHDKTSLIQK-LAIDKR-a1-b5	ATAD2	ATAD2	xlink	intra-protein xl	ATAD2.23162.23162.5_ATAD2.23029.23029.5	998	634	364	-	2164.211	433.85	5	-4.8	1	8.39	0.15	0.42	0.3	0.06	0.23	0.07	447	0.57	34.9	-
1	GCSSSKYAPSYYHVMPK-IDLHKYLTVK-a6-b5	ATAD2	ATAD2	xlink	intra-protein xl	ATAD2.39095.39095.5_ATAD2.39074.39074.5	747	672	75	-	3327.661	666.54	5	-1.9	1	6.28	0.02	0.69	0.29	0.25	0.04	0.04	404	0.84	34.86	-
1	GCLFYGPPGTGKTLVAR-LAIDKR-a12-b5	ATAD2	ATAD2	xlink	intra-protein xl	ATAD2.40138.40138.4_ATAD2.40100.40100.4	103	634	531	-	2645.423	662.364	4	-5	3	7.52	0.39	0.32	0.52	0.52	0.01	0.07	629	0	34.8	-
1	KAVLQALEVLPVAPPPEPR-QAAKPPISK-a1-b4	ATAD2	ATAD2	xlink	intra-protein xl	ATAD2.42257.42257.3_ATAD2.42239.42239.3	580	573	7	-	3099.805	1034.276	3	-0.2	1	7.58	0.3	0.51	0.54	0.41	0.13	0.09	387	0.8	34.78	-
1	LKTPSTPVACSTPAQLK-KSNWYLGTIK-a2-b1	ATAD2	ATAD2	xlink	intra-protein xl	ATAD2.39436.39436.4_ATAD2.39423.39423.4	778	799	21	-	3144.691	787.18	4	0.4	1	7.6	0.15	0.38	0.35	0.24	0.11	0.06	576	0.76	34.71	-
1	VFTKPVDPDEVPDYVTVIK-KISQAK-a4-b1	ATAD2	ATAD2	xlink	intra-protein xl	ATAD2.40537.40537.4_ATAD2.40517.40517.4	641	812	171	-	2971.624	743.914	4	2.8	3	7.91	0.17	0.48	0.34	0.29	0.05	0.05	413	0.24	34.34	-
1	KEILKIHTR-LKNLLK-a5-b2	ATAD2	ATAD2	xlink	intra-protein xl	ATAD2.31718.31718.5_ATAD2.31562.31562.5	239	964	725	-	2002.261	401.46	5	-2.7	1	7.87	0.11	0.55	0.21	0.1	0.11	0.04	341	0	34.25	-
1	SLTAEEVKR-KISQAK-a8-b1	ATAD2	ATAD2	xlink	intra-protein xl	ATAD2.20278.20278.4_ATAD2.20164.20164.4	606	812	206	-	1843.039	461.768	4	-1.2	1	8.24	0.46	0.49	0.38	0.32	0.07	0.06	303	0	34.15	-
1	ALANECSQGDKR-KDHDKTSLIQK-a11-b1	ATAD2	ATAD2	xlink	intra-protein xl	ATAD2.16407.16407.5_ATAD2.16259.16259.5	119	998	879	-	2797.392	560.486	5	-3.8	3	8.65	0.26	0.18	0.43	0.35	0.08	0.08	638	0	34.09	-
1	IDLHKYLTVK-KTTACTELR-a5-b1	ATAD2	ATAD2	xlink	intra-protein xl	ATAD2.37622.37622.4_ATAD2.37557.37557.4	672	887	215	-	2445.326	612.339	4	-1.6	2	6.98	0.06	0.55	0.29	0.05	0.24	0.05	432	0.79	34	-
1	ALANECSQGDKR-KDHDKTSLIQK-a11-b5	ATAD2	ATAD2	xlink	intra-protein xl	ATAD2.16366.16366.5_ATAD2.16259.16259.5	119	1002	883	-	2797.385	560.485	5	-6.2	3	9.01	0.33	0.2	0.4	0.31	0.09	0.07	569	0	33.98	-
1	GCSSSKYAPSYYHVMPK-TPSTPVACSTPAQLKR-a6-b15	ATAD2	ATAD2	xlink	intra-protein xl	ATAD2.36423.36423.5_ATAD2.36319.36319.5	747	793	46	-	3811.842	763.376	5	1.3	1	7.13	0.1	0.46	0.35	0.21	0.14	0.06	504	0	33.98	-
1	KEILKIHTR-KTTACTELR-a5-b1	ATAD2	ATAD2	xlink	intra-protein xl	ATAD2.23262.23262.4_ATAD2.23157.23157.4	239	887	648	-	2353.306	589.334	4	-3.9	1	6.85	0.08	0.53	0.27	0.04	0.23	0.05	446	0.83	33.75	-
1	VFTKPVDPDEVPDYVTVIK-TPSTPVACSTPAQLKR-a4-b15	ATAD2	ATAD2	xlink	intra-protein xl	ATAD2.41484.41484.4_ATAD2.41446.41446.4	641	793	152	-	4011.089	1003.78	4	-0.6	1	5.84	0.13	0.43	0.3	0.23	0.07	0.05	665	0.22	33.7	-
1	TPSTPVACSTPAQLKR-KISQAK-a15-b1	ATAD2	ATAD2	xlink	intra-protein xl	ATAD2.26628.26628.4_ATAD2.26460.26460.4	793	812	19	-	2524.361	632.098	4	-2.9	2	8.34	0.3	0.39	0.59	0.57	0.02	0.08	398	0	33.62	-
1	AVTSPGQALSTVVKPLLQNTVDK-TKFFEDLILK-a14-b2	ATAD2	ATAD2	xlink	intra-protein xl	ATAD2.45877.45877.4_ATAD2.45875.45875.4	336	561	225	-	3756.091	940.031	4	-1.5	2	8.42	0.26	0.4	0.43	0.35	0.08	0.07	386	0	33.61	-
1	KEILKIHTR-YLTVKDYLR-a5-b5	ATAD2	ATAD2	xlink	intra-protein xl	ATAD2.38797.38797.5_ATAD2.38765.38765.5	239	677	438	-	2444.41	489.89	5	-2.4	1	7.19	0.13	0.52	0.29	0.1	0.19	0.05	399	0.73	33.54	-
1	LKTPSTPVACSTPAQLK-KISQAK-a2-b1	ATAD2	ATAD2	xlink	intra-protein xl	ATAD2.28654.28654.4_ATAD2.28554.28554.4	778	812	34	-	2609.445	653.369	4	-0.4	1	8.14	0.18	0.34	0.28	0.25	0.03	0.04	511	0.31	33.43	-
1	LKTPSTPVACSTPAQLK-SLTAEEVKR-a2-b8	ATAD2	ATAD2	xlink	intra-protein xl	ATAD2.34970.34970.4_ATAD2.34828.34828.4	778	606	172	-	2967.59	742.905	4	-1.6	2	6.31	0.13	0.44	0.36	0.32	0.04	0.05	588	0.21	33.36	-
1	TPSTPVACSTPAQLKR-SSHKAK-a15-b4	ATAD2	ATAD2	xlink	intra-protein xl	ATAD2.21343.21343.4_ATAD2.21195.21195.4	793	400	393	-	2507.309	627.835	4	-3.1	2	9.41	0.33	0.25	0.53	0.49	0.05	0.08	429	0	33.35	-
1	MKIGASLADVDPMQLDSSVR-KGADCLSKWVGESER-a2-b8	ATAD2	ATAD2	xlink	intra-protein xl	ATAD2.41941.41941.5_ATAD2.41903.41903.5	36	134	98	-	3990.939	799.196	5	-2.4	1	7.59	0.2	0.34	0.37	0.28	0.08	0.06	539	0	33.28	-
1	YPQIYTTSEKLQLDLSSINISAK-DFEVAMQKMIPASQR-a10-b8	ATAD2	ATAD2	xlink	intra-protein xl	ATAD2.45081.45081.4_ATAD2.45077.45077.4	294	315	21	-	4499.299	1125.833	4	0.6	1	6.83	0.12	0.56	0.56	0.2	0.36	0.11	336	0.22	33.28	-
1	LKTPSTPVACSTPAQLK-SLTAEEVKR-a2-b8	ATAD2	ATAD2	xlink	intra-protein xl	ATAD2.35029.35029.4_ATAD2.34828.34828.4	778	606	172	-	2967.581	742.903	4	-4.6	2	6.91	0.17	0.4	0.33	0.27	0.06	0.05	551	0.34	33.13	-
1	KTTACTELR-FKIQPPR-a1-b2	ATAD2	ATAD2	xlink	intra-protein xl	ATAD2.30369.30369.4_ATAD2.30218.30218.4	887	86	801	-	2101.125	526.289	4	-5	1	6.8	0.06	0.54	0.3	0.15	0.15	0.06	405	0	33.11	-
1	QAAKPPISK-LKNLLK-a4-b2	ATAD2	ATAD2	xlink	intra-protein xl	ATAD2.31821.31821.4_ATAD2.31668.31668.4	573	964	391	-	1804.115	452.037	4	-2.1	1	6.86	0.12	0.61	0.25	0.18	0.07	0.04	321	0.62	33.06	-
1	GCLFYGPPGTGKTLVAR-ALANECSQGDKR-a12-b11	ATAD2	ATAD2	xlink	intra-protein xl	ATAD2.38462.38462.4_ATAD2.38420.38420.4	103	119	16	-	3278.615	820.662	4	-0.8	1	7.76	0.21	0.31	0.33	0.31	0.02	0.05	553	0.76	32.96	-
1	EILKIHTR-EILKIHTR-a4-b4	ATAD2	ATAD2	xlink	intra-protein xl	ATAD2.33012.33012.5_ATAD2.32919.32919.5	239	239	0	-	2155.28	432.064	5	-1.8	1	6.59	0.1	0.51	0.26	0.13	0.13	0.05	452	0	32.81	-
1	SNWYLGTIKK-KTTACTELR-a9-b1	ATAD2	ATAD2	xlink	intra-protein xl	ATAD2.37705.37705.4_ATAD2.37601.37601.4	808	887	79	-	2425.271	607.326	4	1.5	1	5.9	0.19	0.45	0.32	0.13	0.2	0.06	576	0.71	32.79	-
1	DWNPKPLDTFLEELAENCVGYCGADIK-KEILKIHTR-a5-b5	ATAD2	ATAD2	xlink	intra-protein xl	ATAD2.44822.44822.5_ATAD2.44820.44820.5	248	239	9	-	4428.203	886.648	5	-2.4	1	7.22	0.16	0.37	0.31	0.3	0.02	0.04	539	0.95	32.79	-
1	ALANECSQGDKR-KTTACTELR-a11-b1	ATAD2	ATAD2	xlink	intra-protein xl	ATAD2.19367.19367.4_ATAD2.19219.19219.4	119	887	768	-	2564.229	642.065	4	-1.2	1	7.59	0.36	0.38	0.42	0.24	0.19	0.08	432	0.6	32.79	-
1	AVTSPGQALSTVVKPLLQNTVDK-DFEVAMQKMIPASQR-a14-b8	ATAD2	ATAD2	xlink	intra-protein xl	ATAD2.45517.45517.4_ATAD2.45512.45512.4	336	315	21	-	4253.249	1064.32	4	1.1	1	6.85	0.08	0.56	0.51	0.18	0.33	0.1	312	0.65	32.53	-
1	ALANECSQGDKR-KDHDKTSLIQK-a11-b1	ATAD2	ATAD2	xlink	intra-protein xl	ATAD2.16407.16407.5_ATAD2.16304.16304.5	119	998	879	-	2797.392	560.486	5	-3.8	3	7.73	0.21	0.18	0.47	0.37	0.1	0.08	656	0	32.51	-
1	FKIQPPR-KISQAK-a2-b1	ATAD2	ATAD2	xlink	intra-protein xl	ATAD2.25339.25339.4_ATAD2.25433.25433.4	86	812	726	-	1695.997	425.007	4	-3.9	1	6.7	0.09	0.6	0.33	0.2	0.14	0.06	307	0	32.47	-
1	ALANECSQGDKR-RSDPEQNEKLK-a11-b9	ATAD2	ATAD2	xlink	intra-protein xl	ATAD2.16799.16799.4_ATAD2.16673.16673.4	119	776	657	-	2828.37	708.1	4	-0.9	1	7.49	0.34	0.13	0.51	0.41	0.1	0.09	717	0.87	32.47	-
1	KKSNWYLGTIK-KGADCLSK-a2-b1	ATAD2	ATAD2	xlink	intra-protein xl	ATAD2.31842.31842.4_ATAD2.31733.31733.4	799	127	672	-	2352.252	589.071	4	0.3	1	6.96	0.12	0.52	0.27	0.13	0.14	0.05	373	0.7	32.42	-
1	KAVLQALEVLPVAPPPEPR-KGADCLSK-a1-b1	ATAD2	ATAD2	xlink	intra-protein xl	ATAD2.42302.42302.4_ATAD2.42282.42282.4	580	127	453	-	3038.682	760.678	4	-0.6	1	8.43	0.18	0.32	0.32	0.28	0.04	0.05	437	0.26	32.4	-
1	VFTKPVDPDEVPDYVTVIKQPMDLSSVISK-IDLHKYLTVK-a19-b5	ATAD2	ATAD2	xlink	intra-protein xl	ATAD2.43896.43896.6_ATAD2.43875.43875.6	656	672	16	-	4712.514	786.427	6	-2.8	1	6.22	0.05	0.52	0.28	0.25	0.03	0.04	469	0.83	32.39	-
1	TKFFEDLILK-NLLKTVVK-a2-b4	ATAD2	ATAD2	xlink	intra-protein xl	ATAD2.43224.43224.4_ATAD2.43202.43202.4	561	968	407	-	2304.369	577.1	4	-1	1	6.47	0.02	0.71	0.25	0.18	0.06	0.04	218	0.76	32.32	-
1	KAVLQALEVLPVAPPPEPR-SSHKAK-a1-b4	ATAD2	ATAD2	xlink	intra-protein xl	ATAD2.40718.40718.5_ATAD2.40708.40708.5	580	400	180	-	2817.619	564.532	5	2.7	1	8.81	0.22	0.35	0.37	0.36	0.01	0.05	348	0	32.27	-
1	LKTPSTPVACSTPAQLK-ALANECSQGDKR-a2-b11	ATAD2	ATAD2	xlink	intra-protein xl	ATAD2.30533.30533.4_ATAD2.30490.30490.4	778	119	659	-	3283.636	821.917	4	-5.5	1	6.18	0.07	0.5	0.36	0.32	0.04	0.06	466	0.32	32.25	-
1	DYGEIFNVQLPDKEER-LKNLLKTVVK-a13-b6	ATAD2	ATAD2	xlink	intra-protein xl	ATAD2.42306.42306.5_ATAD2.42290.42290.5	556	968	412	-	3243.776	649.763	5	0.2	1	7.83	0.15	0.38	0.27	0.23	0.03	0.04	426	0	32.21	-
1	SLTAEEVKR-LKNLLK-a8-b2	ATAD2	ATAD2	xlink	intra-protein xl	ATAD2.34519.34519.4_ATAD2.34343.34343.4	606	964	358	-	1897.116	475.287	4	-4.7	2	9.47	0.35	0.33	0.37	0.24	0.13	0.07	264	0	32.08	-
1	SNWYLGTIKKR-KISQAK-a9-b1	ATAD2	ATAD2	xlink	intra-protein xl	ATAD2.30385.30385.4_ATAD2.30283.30283.4	808	812	4	-	2176.224	545.064	4	-6.1	1	7.12	0.29	0.2	0.35	0.25	0.1	0.06	678	0.99	32	-
1	SNWYLGTIKK-KGADCLSK-a9-b1	ATAD2	ATAD2	xlink	intra-protein xl	ATAD2.37265.37265.4_ATAD2.37125.37125.4	808	127	681	-	2224.149	557.045	4	-3	1	7	0.33	0.43	0.36	0.25	0.11	0.06	413	0.61	31.98	-
1	SLTAEEVKR-KGADCLSK-a8-b1	ATAD2	ATAD2	xlink	intra-protein xl	ATAD2.24350.24350.4_ATAD2.24186.24186.4	606	127	479	-	2047.058	512.772	4	-1.8	1	8.19	0.38	0.42	0.37	0.3	0.07	0.06	281	0	31.93	-
1	MKIGASLADVDPMQLDSSVR-TPSTPVACSTPAQLKR-a2-b15	ATAD2	ATAD2	xlink	intra-protein xl	ATAD2.41474.41474.4_ATAD2.41462.41462.4	36	793	757	-	3983.035	996.767	4	4.7	1	5.83	0.12	0.47	0.33	0.25	0.08	0.06	517	0.22	31.82	-
1	DFEVAMQKMIPASQR-EFLFSLPDKEAR-a8-b9	ATAD2	ATAD2	xlink	intra-protein xl	ATAD2.44444.44444.4_ATAD2.44425.44425.4	315	231	84	-	3338.677	835.677	4	2.9	1	6.56	0.15	0.58	0.39	0.3	0.09	0.07	292	0.75	31.79	-
1	ALANECSQGDKR-KEILKIHTR-a11-b5	ATAD2	ATAD2	xlink	intra-protein xl	ATAD2.21091.21091.5_ATAD2.20944.20944.5	119	239	120	-	2622.385	525.485	5	-2.3	1	8.47	0.22	0.29	0.36	0.26	0.1	0.06	419	0.69	31.77	-
1	FFEDLILKQAAKPPISK-LKNLLK-a8-b2	ATAD2	ATAD2	xlink	intra-protein xl	ATAD2.42026.42026.5_ATAD2.42009.42009.5	569	964	395	-	2809.671	562.942	5	-0.4	1	8.64	0.26	0.51	0.28	0.25	0.03	0.04	143	0.5	31.77	-
1	KTTACTELR-EILKIHTR-a1-b4	ATAD2	ATAD2	xlink	intra-protein xl	ATAD2.27292.27292.4_ATAD2.27150.27150.4	887	239	648	-	2225.211	557.31	4	-4.3	1	6.46	0.02	0.55	0.3	0.21	0.09	0.05	356	0.64	31.52	-
1	KSNWYLGTIK-KGADCLSK-a1-b1	ATAD2	ATAD2	xlink	intra-protein xl	ATAD2.35621.35621.4_ATAD2.35505.35505.4	799	127	672	-	2224.151	557.046	4	-2.2	3	7.07	0.13	0.49	0.34	0.21	0.13	0.06	335	0.72	31.4	-
1	QNSTLVGDKR-LKNLLK-a9-b2	ATAD2	ATAD2	xlink	intra-protein xl	ATAD2.33777.33777.4_ATAD2.33638.33638.4	767	964	197	-	1982.142	496.543	4	-5.4	1	7.03	0.32	0.26	0.31	0.26	0.05	0.05	580	0	31.34	-
1	TSLIQKMEQEVENFSCSR-LAIDKR-a6-b5	ATAD2	ATAD2	xlink	intra-protein xl	ATAD2.44824.44824.4_ATAD2.44806.44806.4	1008	634	374	-	3037.515	760.387	4	-1.9	1	5.76	0.11	0.4	0.39	0.33	0.06	0.06	571	0.34	31.31	-
1	TPSTPVACSTPAQLKR-SSHKAK-a15-b4	ATAD2	ATAD2	xlink	intra-protein xl	ATAD2.21417.21417.4_ATAD2.21195.21195.4	793	400	393	-	2507.309	627.835	4	-2.8	2	9.13	0.38	0.23	0.37	0.32	0.05	0.06	370	0	31.27	-
1	DFEVAMQKMIPASQR-AKDNFNFLHLNR-a8-b2	ATAD2	ATAD2	xlink	intra-protein xl	ATAD2.42550.42550.5_ATAD2.42515.42515.5	315	402	87	-	3375.679	676.144	5	-2	1	6.75	0.05	0.6	0.34	0.25	0.09	0.06	234	0	31.24	-
1	TPSTPVACSTPAQLKR-KISQAK-a15-b1	ATAD2	ATAD2	xlink	intra-protein xl	ATAD2.26628.26628.4_ATAD2.26604.26604.4	793	812	19	-	2524.361	632.098	4	-2.9	2	8.65	0.2	0.38	0.5	0.46	0.04	0.07	259	0	31.22	-
1	GADCLSKWVGESER-SDPEQNEKLK-a7-b8	ATAD2	ATAD2	xlink	intra-protein xl	ATAD2.37059.37059.4_ATAD2.36949.36949.4	134	776	642	-	2917.377	730.352	4	0.4	1	5.23	0.09	0.59	0.33	0.24	0.09	0.06	413	0	31.21	-
1	YAPSYYHVMPKQNSTLVGDK-KTTACTELR-a11-b1	ATAD2	ATAD2	xlink	intra-protein xl	ATAD2.34031.34031.5_ATAD2.33966.33966.5	758	887	129	-	3513.724	703.753	5	-1	1	7.12	0.1	0.48	0.31	0.14	0.17	0.07	322	0.68	31.12	-
1	KSNWYLGTIK-KGADCLSK-a1-b1	ATAD2	ATAD2	xlink	intra-protein xl	ATAD2.35652.35652.4_ATAD2.35505.35505.4	799	127	672	-	2224.154	557.046	4	-1.1	3	6.49	0.1	0.45	0.35	0.22	0.14	0.06	405	0.7	30.78	-
1	SLTAEEVKR-FKIQPPR-a8-b2	ATAD2	ATAD2	xlink	intra-protein xl	ATAD2.33893.33893.4_ATAD2.33833.33833.4	606	86	520	-	2054.142	514.543	4	-5.2	1	7.29	0.35	0.41	0.34	0.17	0.17	0.06	330	0	30.75	-
1	ALANECSQGDKR-KDHDKTSLIQK-a11-b1	ATAD2	ATAD2	xlink	intra-protein xl	ATAD2.16366.16366.5_ATAD2.16304.16304.5	119	998	879	-	2797.385	560.485	5	-6.2	3	7.65	0.19	0.19	0.41	0.32	0.09	0.07	562	0.52	30.69	-
1	RSDPEQNEKLK-IDLHKYLTVK-a9-b5	ATAD2	ATAD2	xlink	intra-protein xl	ATAD2.36145.36145.5_ATAD2.36048.36048.5	776	672	104	-	2709.478	542.903	5	3	1	7.39	0.11	0.42	0.32	0.27	0.06	0.06	341	0.91	30.63	-
1	YLTVKDYLR-SSHKAK-a5-b4	ATAD2	ATAD2	xlink	intra-protein xl	ATAD2.31650.31650.4_ATAD2.31533.31533.4	677	400	277	-	1964.077	492.027	4	1.8	1	8.13	0.22	0.4	0.26	0.23	0.04	0.04	266	0.88	30.47	-
1	TKFFEDLILK-LKNLLK-a2-b2	ATAD2	ATAD2	xlink	intra-protein xl	ATAD2.42791.42791.4_ATAD2.42775.42775.4	561	964	403	-	2118.269	530.575	4	-0.8	2	6.78	0.11	0.68	0.2	0.15	0.05	0.03	110	0	30.44	-
1	LKNLLK-SSHKAK-a2-b4	ATAD2	ATAD2	xlink	intra-protein xl	ATAD2.17354.17354.4_ATAD2.17195.17195.4	964	400	564	-	1521.917	381.487	4	-4.6	1	8.5	0.22	0.41	0.18	0.15	0.03	0.03	227	0	30.43	-
1	AKDNFNFLHLNR-ALANECSQGDKR-a2-b11	ATAD2	ATAD2	xlink	intra-protein xl	ATAD2.37478.37478.5_ATAD2.37389.37389.5	402	119	283	-	2973.445	595.697	5	-2.2	4	6.66	0.19	0.45	0.34	0.18	0.16	0.06	360	0	30.36	-
1	AKDNFNFLHLNR-KEILKIHTR-a2-b5	ATAD2	ATAD2	xlink	intra-protein xl	ATAD2.38315.38315.6_ATAD2.38272.38272.6	402	239	163	-	2762.524	461.429	6	-3.6	1	5.98	0.03	0.6	0.24	0.18	0.06	0.04	290	0.73	30.36	-
1	IDLHKYLTVK-RKISQAK-a5-b2	ATAD2	ATAD2	xlink	intra-protein xl	ATAD2.31839.31839.5_ATAD2.31740.31740.5	672	812	140	-	2196.295	440.267	5	-1.9	1	7.6	0.21	0.26	0.27	0.21	0.06	0.05	485	0.53	30.29	-
1	FKIQPPR-FKIQPPR-a2-b2	ATAD2	ATAD2	xlink	intra-protein xl	ATAD2.37991.37991.4_ATAD2.37970.37970.4	86	86	0	-	1907.114	477.786	4	-0.1	2	8.2	0.12	0.43	0.29	0.15	0.15	0.05	215	0	30.19	-
1	LKTPSTPVACSTPAQLK-IDLHKYLTVK-a2-b5	ATAD2	ATAD2	xlink	intra-protein xl	ATAD2.39561.39561.5_ATAD2.39546.39546.5	778	672	106	-	3164.756	633.959	5	1.3	1	7.25	0.11	0.34	0.31	0.27	0.03	0.05	431	0.86	30.18	-
1	TPSTPVACSTPAQLKR-RSDPEQNEKLK-a15-b9	ATAD2	ATAD2	xlink	intra-protein xl	ATAD2.28553.28553.5_ATAD2.28406.28406.5	793	776	17	-	3193.631	639.734	5	-2.9	1	8.39	0.19	0.25	0.41	0.36	0.05	0.07	389	0.76	30.14	-
1	ALANECSQGDKR-KGADCLSK-a11-b1	ATAD2	ATAD2	xlink	intra-protein xl	ATAD2.17426.17426.4_ATAD2.17262.17262.4	119	127	8	-	2363.113	591.786	4	-3.3	1	7.08	0.36	0.25	0.45	0.4	0.04	0.07	497	0.49	30.11	-
1	TKFFEDLILK-LKNLLK-a2-b2	ATAD2	ATAD2	xlink	intra-protein xl	ATAD2.42846.42846.4_ATAD2.42775.42775.4	561	964	403	-	2118.262	530.573	4	-4.1	2	7.46	0.1	0.6	0.19	0.13	0.05	0.03	112	0	30.1	-
1	KDHDKTSLIQK-QAAKPPISK-a1-b4	ATAD2	ATAD2	xlink	intra-protein xl	ATAD2.19394.19394.5_ATAD2.19285.19285.5	998	573	425	-	2388.331	478.674	5	-2.9	1	7.06	0.06	0.54	0.19	0.06	0.13	0.04	222	0.8	30	-
1	KDHDKTSLIQK-KGADCLSK-a1-b1	ATAD2	ATAD2	xlink	intra-protein xl	ATAD2.16969.16969.5_ATAD2.16862.16862.5	998	127	871	-	2327.213	466.45	5	-1.2	1	6.25	0.05	0.52	0.27	0.11	0.16	0.05	324	0.46	29.97	-
1	LKTPSTPVACSTPAQLK-QQNASESKLELR-a2-b8	ATAD2	ATAD2	xlink	intra-protein xl	ATAD2.37783.37783.4_ATAD2.37731.37731.4	778	866	88	-	3337.782	835.453	4	8	1	5.29	0.07	0.42	0.37	0.25	0.12	0.07	530	0	29.88	-
1	GCLFYGPPGTGKTLVAR-DFEVAMQKMIPASQR-a12-b8	ATAD2	ATAD2	xlink	intra-protein xl	ATAD2.42849.42849.4_ATAD2.42852.42852.4	103	315	212	-	3680.838	921.217	4	-3.6	1	6.13	0.09	0.45	0.52	0.2	0.32	0.1	364	0	29.67	-
1	YLTVKDYLR-FKIQPPR-a5-b2	ATAD2	ATAD2	xlink	intra-protein xl	ATAD2.40837.40837.4_ATAD2.40806.40806.4	677	86	591	-	2192.233	549.066	4	-1.4	1	6.53	0.06	0.55	0.26	0.09	0.17	0.05	242	0.32	29.61	-
1	EILKIHTR-FKIQPPR-a4-b2	ATAD2	ATAD2	xlink	intra-protein xl	ATAD2.35577.35577.5_ATAD2.35586.35586.5	239	86	153	-	2031.192	407.246	5	-3.8	1	6.61	0.06	0.56	0.21	0.08	0.13	0.04	195	0	29.15	-
1	GADCLSKWVGESER-EILKIHTR-a7-b4	ATAD2	ATAD2	xlink	intra-protein xl	ATAD2.38926.38926.5_ATAD2.38902.38902.5	134	239	105	-	2739.404	548.889	5	1.1	1	6.58	0.05	0.57	0.22	0.16	0.06	0.04	185	0	29.06	-
1	QAAKPPISK-LAIDKR-a4-b5	ATAD2	ATAD2	xlink	intra-protein xl	ATAD2.27869.27869.4_ATAD2.27691.27691.4	573	634	61	-	1791.064	448.774	4	1.3	1	6.11	0.13	0.58	0.18	0.15	0.03	0.03	214	0.79	29	-
1	RGCSSSKYAPSYYHVMPK-RSDPEQNEKLK-a7-b9	ATAD2	ATAD2	xlink	intra-protein xl	ATAD2.26761.26761.5_ATAD2.26673.26673.5	747	776	29	-	3597.74	720.556	5	1.6	1	6.42	0.16	0.24	0.36	0.26	0.1	0.06	550	0.93	28.94	-
1	LKTPSTPVACSTPAQLK-QNSTLVGDKR-a2-b9	ATAD2	ATAD2	xlink	intra-protein xl	ATAD2.34406.34406.4_ATAD2.34282.34282.4	778	767	11	-	3052.617	764.162	4	-1.9	1	4.95	0.07	0.43	0.25	0.23	0.02	0.04	519	0.29	28.93	-
1	DFEVAMQKMIPASQR-SSHKAK-a8-b4	ATAD2	ATAD2	xlink	intra-protein xl	ATAD2.37708.37708.4_ATAD2.37650.37650.4	315	400	85	-	2544.288	637.08	4	1.9	1	7.26	0.11	0.45	0.37	0.33	0.03	0.05	228	0	28.89	-
1	KGADCLSK-HRKDHDK-a1-b3	ATAD2	ATAD2	xlink	intra-protein xl	ATAD2.05096.05096.5_ATAD2.04996.04996.5	127	998	871	-	1949.965	391.001	5	-4.7	1	7.89	0.16	0.49	0.36	0.23	0.13	0.07	81	0	28.65	-
1	TPSTPVACSTPAQLKR-LKNLLK-a15-b2	ATAD2	ATAD2	xlink	intra-protein xl	ATAD2.37959.37959.4_ATAD2.37883.37883.4	793	964	171	-	2578.459	645.622	4	2.7	1	7.8	0.22	0.23	0.48	0.47	0.01	0.06	383	0.43	28.61	-
1	RSQVEQQQLITVEKALAILSQPTPSLVVDHER-LKNLLK-a14-b2	ATAD2	ATAD2	xlink	intra-protein xl	ATAD2.44800.44800.6_ATAD2.44780.44780.6	944	964	20	-	4477.519	747.261	6	-1.9	1	5.13	-0.02	0.59	0.36	0.35	0.01	0.05	294	0.19	28.61	-
1	DDDDKENLYFQGEFDR-DHDGDYKDHDIDYK-a5-b7	ATAD2	ATAD2	xlink	intra-protein xl	ATAD2.37960.37960.5_ATAD2.37819.37819.5	23	11	12	-	3877.63	776.534	5	4.2	9	6.36	0.12	0.27	0.34	0.25	0.08	0.06	506	0	28.45	-
1	SDPEQNEKLK-LKNLLK-a8-b2	ATAD2	ATAD2	xlink	intra-protein xl	ATAD2.31634.31634.4_ATAD2.31469.31469.4	776	964	188	-	2052.149	514.045	4	1	1	6.57	0.28	0.14	0.24	0.19	0.04	0.04	626	0	28.36	-
1	DYGEIFNVQLPDKEER-NLLKTVVKK-a13-b4	ATAD2	ATAD2	xlink	intra-protein xl	ATAD2.41294.41294.4_ATAD2.41441.41441.4	556	968	412	-	3130.68	783.678	4	-3.6	1	7.25	0.17	0.37	0.24	0.2	0.04	0.04	286	0.95	28.33	-
1	DKIACNGDASSSQIIHISDENEGK-KTTACTELR-a2-b1	ATAD2	ATAD2	xlink	intra-protein xl	ATAD2.33742.33742.5_ATAD2.32726.32726.5	897	887	10	-	3803.76	761.76	5	-8.9	4	5.55	0.05	0.52	0.15	0.08	0.06	0.03	318	0.17	28.24	-
1	DFEVAMQKMIPASQR-KGADCLSK-a8-b1	ATAD2	ATAD2	xlink	intra-protein xl	ATAD2.40168.40168.4_ATAD2.40148.40148.4	315	127	188	-	2765.343	692.343	4	-4.5	1	6.17	0.01	0.55	0.3	0.26	0.04	0.05	202	0.28	28.05	-
1	QAAKPPISK-HRKDHDK-a4-b3	ATAD2	ATAD2	xlink	intra-protein xl	ATAD2.07565.07565.5_ATAD2.07438.07438.5	573	998	425	-	2011.089	403.226	5	-3.6	2	7.19	0.08	0.51	0.18	0.14	0.04	0.03	135	0.68	27.99	-
1	TPSTPVACSTPAQLKR-HRKDHDK-a15-b3	ATAD2	ATAD2	xlink	intra-protein xl	ATAD2.18638.18638.5_ATAD2.18533.18533.5	793	998	205	-	2785.432	558.094	5	0.9	1	7.75	0.21	0.31	0.4	0.39	0.02	0.06	273	0.3	27.98	-
1	EFLFSLPDKEAR-SSHKAK-a9-b4	ATAD2	ATAD2	xlink	intra-protein xl	ATAD2.38431.38431.4_ATAD2.38358.38358.4	231	400	169	-	2245.165	562.299	4	-4.3	1	7.31	0.2	0.22	0.27	0.26	0.01	0.04	434	0.41	27.86	-
1	FKIQPPR-FKIQPPR-a2-b2	ATAD2	ATAD2	xlink	intra-protein xl	ATAD2.26549.26549.4_ATAD2.26286.26286.4	86	86	0	-	1907.1	477.783	4	-7.7	2	7.9	0.14	0.29	0.4	0.2	0.2	0.07	265	0	27.85	-
1	GCSSSKYAPSYYHVMPK-KGADCLSK-a6-b1	ATAD2	ATAD2	xlink	intra-protein xl	ATAD2.29958.29958.5_ATAD2.29851.29851.5	747	127	620	-	2976.371	596.282	5	-3.7	1	6.17	0.06	0.51	0.21	0.16	0.05	0.04	221	0	27.58	-
1	DDDDKENLYFQGEFDR-DHDGDYKDHDIDYK-a5-b7	ATAD2	ATAD2	xlink	intra-protein xl	ATAD2.37960.37960.5_ATAD2.38046.38046.5	23	11	12	-	3877.63	776.534	5	4.2	9	6.19	0.11	0.26	0.31	0.23	0.08	0.05	489	0.92	27.56	-
1	SDPEQNEKLK-KISQAK-a8-b1	ATAD2	ATAD2	xlink	intra-protein xl	ATAD2.15800.15800.4_ATAD2.15634.15634.4	776	812	36	-	1998.057	500.522	4	-3	2	7.06	0.35	0.36	0.31	0.24	0.07	0.05	246	0	27.54	-
1	YAPSYYHVMPKQNSTLVGDKR-IDLHKYLTVK-a11-b5	ATAD2	ATAD2	xlink	intra-protein xl	ATAD2.39092.39092.6_ATAD2.39069.39069.6	758	672	86	-	3820	637.674	6	-0.6	1	6.53	0.09	0.5	0.28	0.25	0.04	0.04	184	0.79	27.52	-
1	KGADCLSK-FKIQPPR-a1-b2	ATAD2	ATAD2	xlink	intra-protein xl	ATAD2.29360.29360.4_ATAD2.29357.29357.4	127	86	41	-	1900.017	476.012	4	-3.7	5	6.3	0.06	0.52	0.16	0.04	0.12	0.03	191	0	27.52	-
1	YPQIYTTSEKLQLDLSSINISAK-ALANECSQGDKR-a10-b11	ATAD2	ATAD2	xlink	intra-protein xl	ATAD2.42281.42281.4_ATAD2.42279.42279.4	294	119	175	-	4097.06	1025.273	4	-0.5	1	6.99	0.18	0.41	0.51	0.28	0.23	0.1	180	0.73	27.51	-
1	KEILKIHTR-KGADCLSK-a1-b1	ATAD2	ATAD2	xlink	intra-protein xl	ATAD2.24962.24962.5_ATAD2.24795.24795.5	235	127	108	-	2152.199	431.448	5	-2.4	1	6.53	0.08	0.5	0.24	0.16	0.08	0.04	172	0.72	27.47	-
1	GCLFYGPPGTGKTLVAR-KDHDKTSLIQK-a12-b5	ATAD2	ATAD2	xlink	intra-protein xl	ATAD2.37206.37206.5_ATAD2.37102.37102.5	103	1002	899	-	3242.706	649.549	5	-1.9	1	6.95	0.21	0.21	0.26	0.21	0.06	0.04	454	0.61	27.35	-
1	DDDDKENLYFQGEFDR-DHDGDYKDHDIDYK-a5-b7	ATAD2	ATAD2	xlink	intra-protein xl	ATAD2.38809.38809.5_ATAD2.38046.38046.5	23	11	12	-	3877.615	776.531	5	0.2	9	6.72	0.14	0.31	0.32	0.22	0.1	0.06	355	0	27.21	-
1	VFTKPVDPDEVPDYVTVIK-LAIDKR-a4-b5	ATAD2	ATAD2	xlink	intra-protein xl	ATAD2.41815.41815.4_ATAD2.41690.41690.4	641	634	7	-	3012.626	754.164	4	-5.5	4	6.12	0.09	0.38	0.2	0.2	0	0.03	358	0.86	27.09	-
1	DFEVAMQKMIPASQR-KEILKIHTR-a8-b5	ATAD2	ATAD2	xlink	intra-protein xl	ATAD2.39672.39672.5_ATAD2.39660.39660.5	315	239	76	-	3024.619	605.932	5	-2.1	1	6.09	0.02	0.48	0.33	0.27	0.06	0.05	222	0.31	26.89	-
1	IDLHKYLTVK-HRKDHDK-a5-b3	ATAD2	ATAD2	xlink	intra-protein xl	ATAD2.26537.26537.5_ATAD2.26447.26447.5	672	998	326	-	2301.252	461.258	5	-3.3	1	7.84	0.19	0.34	0.27	0.24	0.03	0.04	171	0.46	26.84	-
1	GCLFYGPPGTGKTLVAR-SLTAEEVKR-a12-b8	ATAD2	ATAD2	xlink	intra-protein xl	ATAD2.39617.39617.4_ATAD2.39594.39594.4	103	606	503	-	2962.554	741.646	4	-1.4	1	5.87	0.16	0.32	0.29	0.23	0.06	0.05	406	0.64	26.81	-
1	RGCSSSKYAPSYYHVMPK-KTTACTELR-a7-b1	ATAD2	ATAD2	xlink	intra-protein xl	ATAD2.28153.28153.5_ATAD2.28011.28011.5	747	887	140	-	3333.598	667.727	5	1.1	1	6.11	0.04	0.39	0.28	0.14	0.14	0.06	312	0.34	26.79	-
1	IDLHKYLTVK-KSNWYLGTIK-a5-b1	ATAD2	ATAD2	xlink	intra-protein xl	ATAD2.40887.40887.4_ATAD2.40874.40874.4	672	799	127	-	2575.441	644.868	4	0	1	6.43	0.07	0.37	0.27	0.11	0.16	0.05	303	0.76	26.78	-
1	YAPSYYHVMPKQNSTLVGDK-IDLHKYLTVK-a11-b5	ATAD2	ATAD2	xlink	intra-protein xl	ATAD2.39727.39727.5_ATAD2.39704.39704.5	758	672	86	-	3663.897	733.787	5	-1.1	1	7.36	0.19	0.24	0.26	0.19	0.07	0.04	333	0.76	26.76	-
1	GCSSSKYAPSYYHVMPK-ALANECSQGDKR-a6-b11	ATAD2	ATAD2	xlink	intra-protein xl	ATAD2.28948.28948.5_ATAD2.28816.28816.5	747	119	628	-	3446.559	690.32	5	-3.1	1	4.09	0.04	0.52	0.32	0.26	0.06	0.05	372	0	26.73	-
1	DDDDKENLYFQGEFDR-DHDGDYKDHDIDYK-a5-b7	ATAD2	ATAD2	xlink	intra-protein xl	ATAD2.36578.36578.5_ATAD2.37819.37819.5	23	11	12	-	3877.652	776.538	5	9.9	9	6.08	0.08	0.29	0.32	0.21	0.11	0.06	421	0	26.64	-
1	MKIGASLADVDPMQLDSSVR-VFTKPVDPDEVPDYVTVIK-a2-b4	ATAD2	ATAD2	xlink	intra-protein xl	ATAD2.44078.44078.4_ATAD2.44050.44050.4	36	641	605	-	4430.254	1108.571	4	-2.3	1	6.04	0.02	0.44	0.31	0.16	0.15	0.06	253	0	26.58	-
1	AKDNFNFLHLNR-HRKDHDK-a2-b3	ATAD2	ATAD2	xlink	intra-protein xl	ATAD2.27247.27247.6_ATAD2.27206.27206.6	402	998	596	-	2560.294	427.723	6	-4.4	1	5.31	0.01	0.58	0.19	0.18	0.02	0.03	182	0.46	26.52	-
1	IDLHKYLTVK-SLTAEEVKR-a5-b8	ATAD2	ATAD2	xlink	intra-protein xl	ATAD2.38817.38817.4_ATAD2.38776.38776.4	672	606	66	-	2398.344	600.594	4	-1.4	1	7.46	0.29	0.32	0.29	0.06	0.22	0.05	197	0.74	26.45	-
1	GADCLSKWVGESER-ALANECSQGDKR-a7-b11	ATAD2	ATAD2	xlink	intra-protein xl	ATAD2.34155.34155.4_ATAD2.34049.34049.4	134	119	15	-	3078.408	770.61	4	-1.7	1	6.29	0.13	0.3	0.32	0.25	0.07	0.06	366	0.78	26.44	-
1	AKDNFNFLHLNR-FKIQPPR-a2-b2	ATAD2	ATAD2	xlink	intra-protein xl	ATAD2.40188.40188.5_ATAD2.40171.40171.5	402	86	316	-	2510.343	503.077	5	-4.4	1	6.5	0	0.55	0.16	0.09	0.07	0.03	74	0	26.35	-
1	ALANECSQGDKR-RKISQAK-a11-b2	ATAD2	ATAD2	xlink	intra-protein xl	ATAD2.12018.12018.4_ATAD2.11906.11906.4	119	812	693	-	2315.194	579.806	4	-3.4	1	5.25	0.45	0.1	0.47	0.42	0.05	0.07	645	0	26.13	-
1	DDDDKENLYFQGEFDR-DHDGDYKDHDIDYK-a5-b7	ATAD2	ATAD2	xlink	intra-protein xl	ATAD2.38809.38809.5_ATAD2.37819.37819.5	23	11	12	-	3877.615	776.531	5	0.2	9	6.06	0.13	0.31	0.32	0.22	0.1	0.06	359	0	26.09	-
1	SLTAEEVKR-SSHKAK-a8-b4	ATAD2	ATAD2	xlink	intra-protein xl	ATAD2.14015.14015.4_ATAD2.13870.13870.4	606	400	206	-	1825.982	457.503	4	-4.2	1	7.35	0.42	0.25	0.31	0.29	0.02	0.05	241	0	25.94	-
1	GADCLSKWVGESER-LAIDKR-a7-b5	ATAD2	ATAD2	xlink	intra-protein xl	ATAD2.39027.39027.4_ATAD2.39008.39008.4	134	634	500	-	2445.221	612.313	4	-4.4	2	5.84	0	0.44	0.34	0.32	0.02	0.05	245	0	25.92	-
1	ALANECSQGDKR-KSNWYLGTIK-a11-b1	ATAD2	ATAD2	xlink	intra-protein xl	ATAD2.34413.34413.4_ATAD2.34366.34366.4	119	799	680	-	2694.339	674.593	4	-1.7	3	6.71	0.25	0.26	0.3	0.17	0.12	0.05	320	0.59	25.78	-
1	DDDDKENLYFQGEFDR-DHDGDYKDHDIDYK-a5-b7	ATAD2	ATAD2	xlink	intra-protein xl	ATAD2.36578.36578.5_ATAD2.38212.38212.5	23	11	12	-	3877.652	776.538	5	9.9	9	5.43	0.08	0.3	0.32	0.21	0.11	0.06	421	0	25.7	-
1	GCSSSKYAPSYYHVMPK-FKIQPPR-a6-b2	ATAD2	ATAD2	xlink	intra-protein xl	ATAD2.37078.37078.5_ATAD2.37003.37003.5	747	86	661	-	2983.475	597.703	5	0.8	1	6.31	0.09	0.42	0.26	0.14	0.12	0.05	186	0.54	25.65	-
1	GADCLSKWVGESER-KEILKIHTR-a7-b5	ATAD2	ATAD2	xlink	intra-protein xl	ATAD2.36865.36865.5_ATAD2.36740.36740.5	134	239	105	-	2867.496	574.507	5	-0.1	2	6.97	0.03	0.37	0.4	0.36	0.04	0.06	178	0.68	25.62	-
1	RKISQAK-LAIDKR-a2-b5	ATAD2	ATAD2	xlink	intra-protein xl	ATAD2.18657.18657.4_ATAD2.18430.18430.4	812	634	178	-	1682.018	421.512	4	-1.5	1	6.04	0.3	0.14	0.45	0.03	0.43	0.09	474	0.58	25.4	-
1	DDDDKENLYFQGEFDR-DHDGDYKDHDIDYK-a5-b7	ATAD2	ATAD2	xlink	intra-protein xl	ATAD2.37960.37960.5_ATAD2.38212.38212.5	23	11	12	-	3877.63	776.534	5	4.2	9	5.43	0.1	0.23	0.32	0.24	0.08	0.06	482	0	25.3	-
1	ALANECSQGDKR-ALANECSQGDKR-a11-b11	ATAD2	ATAD2	xlink	intra-protein xl	ATAD2.16447.16447.4_ATAD2.16360.16360.4	119	119	0	-	2833.296	709.332	4	-4.5	1	10.05	0.21	0.16	0.1	0.05	0.05	0.02	71	0	25.25	-
1	DDDDKENLYFQGEFDR-DHDGDYKDHDIDYK-a5-b7	ATAD2	ATAD2	xlink	intra-protein xl	ATAD2.38809.38809.5_ATAD2.38212.38212.5	23	11	12	-	3877.615	776.531	5	0.2	9	5.56	0.11	0.33	0.32	0.22	0.1	0.06	344	0	25.18	-
1	GADCLSKWVGESER-HRKDHDK-a7-b3	ATAD2	ATAD2	xlink	intra-protein xl	ATAD2.23890.23890.5_ATAD2.23832.23832.5	134	998	864	-	2665.258	534.059	5	-3.4	1	4.72	0.04	0.56	0.24	0.23	0.01	0.03	191	0	25.11	-
1	ALANECSQGDKR-LKNLLK-a11-b2	ATAD2	ATAD2	xlink	intra-protein xl	ATAD2.28134.28134.4_ATAD2.27957.27957.4	119	964	845	-	2213.184	554.304	4	0.1	2	6.9	0.37	0.13	0.34	0.29	0.05	0.05	389	0	25	-
